# Supplementary material for: Multi-motor position synchronization control method based on non-singular fast terminal sliding mode control
Source: PLoS One. 2023 Jun 15;18(6):e0281721. doi: 10.1371/journal.pone.0281721 (PMC10270599; doi:10.1371/journal.pone.0281721)
Supplement: S1 Table — (XLSX) [file pone.0281721.s001.xlsx]

## Sheet: Sheet1
Parameters	Value
K1	diag(8,12,6,7,5)
K2	diag(9,8,10,6,7)
K3	diag(13,12,8,10,9)
c1	15
c2	12
q	5
h	13
p	3
g	7
