# Supplementary material for: Multi-motor position synchronization control method based on non-singular fast terminal sliding mode control
Source: PLoS One. 2023 Jun 15;18(6):e0281721. doi: 10.1371/journal.pone.0281721 (PMC10270599; doi:10.1371/journal.pone.0281721)
Supplement: S2 Table — (XLSX) [file pone.0281721.s002.xlsx]

## Sheet: Sheet1
Controller
SMC	0.34	0.68	1.01	0.34	0.68	0.34
FTSMC	0.23	0.46	0.7	0.23	0.47	0.235
NFTSMC	0.042	0.127	0.174	0.054	0.09	0.046
