# Supplementary material for: Multi-motor position synchronization control method based on non-singular fast terminal sliding mode control
Source: PLoS One. 2023 Jun 15;18(6):e0281721. doi: 10.1371/journal.pone.0281721 (PMC10270599; doi:10.1371/journal.pone.0281721)
Supplement: S5 Table — (TXT) [file pone.0281721.s005.txt]

# Title of Dataset： "Multi-motor Position Synchronization Control Method Based on Non-singular Fast Terminal Sliding Mode Control":

* Authors: Chun-Yang Lan 
* Other contributors: He Wang , Xin Deng , Xu-Feng Zhang , Hua Song*
* Affiliations: University of Science and Technology Liaoning
For any issues, contact corresponding author: songhua , songhua88@126.com (HS).

---------------------------------------------
* File count: 9
* File formats: .xlsx


## Description of the Data and file structure

Table of Contents
-----------------
*Symbol naming table.xlsx
*Motor parameter settings.xlsx
*SMC parameter settings.xlsx
*FTSMC parameter settings.xlsx
*NFTSMC controller parameter settings.xlsx
*Maximum synchronization error between motors under three control algorithms.xlsx
*Table of maximum synchronization error between motors at 800 rmin motor speed for three control methods.xlsx
*Table of maximum synchronization error between motors at 1000 rmin motor speed for three control methods.xlsx
*Table of maximum synchronization error between motors at 1500 rmin motor speed for three control methods.xlsx

---------------------------------------
* DATA-SPECIFIC SIGNIFICANCE FOR: Symbol naming table.xlsx
1.This file is a summary of all the controller parameter names in the article.
2.Number of rows: 22
3.Number of parameters:21
4.Missing data codes:
    None


---------------------------------------
* DATA-SPECIFIC INFORMATION FOR: Motor parameter settings.xlsx
1.This file is the parameter setting table of the permanent magnet synchronous motor
2.Number of rows: 7
3.Number of parameters:6
4.Missing data codes:
    None

---------------------------------------
* DATA-SPECIFIC INFORMATION FOR: SMC parameter settings.xlsx
1.This file is the parameter setting table for the SMC controller.
2.Number of rows: 4
3.Number of parameters:3
4.Missing data codes:
    None

---------------------------------------
* DATA-SPECIFIC INFORMATION FOR:FTSMC parameter settings.xlsx
1.This file is the parameter setting table for the FTSMC controller.
2.Number of rows: 10
3.Number of parameters: 9
4.Missing data codes:
    None

---------------------------------------
* DATA-SPECIFIC INFORMATION FOR:NFTSMC parameter settings.xlsx
1.This file is the parameter setting table for the NFTSMC controller.
2.Number of rows: 9
3.Number of parameters: 8
4.Missing data codes:
    None

---------------------------------------
* DATA-SPECIFIC INFORMATION FOR: Maximum synchronization error between motors under three control algorithms.xlsx
1.The file represents the maximum anti-disturbance error data of SMC, FTSMC and NFTSMC under the same structure, which can verify the superiority of NFTSMC control algorithm.
2.Number of rows: 4
3.Missing data codes:
    None

---------------------------------------
* DATA-SPECIFIC INFORMATION FOR: Table of maximum synchronization error between motors at 800r/min motor speed for three control methods.xlsx
1.This document shows the effectiveness of the NFTSMC+IDCC multi-motor control method at 800r/min compared to other control methods.
2.Number of rows: 4
3.Missing data codes:
    None

---------------------------------------
* DATA-SPECIFIC INFORMATION FOR: Table of maximum synchronization error between motors at 1000r/min motor speed for three control methods.xlsx
1.This document shows the effectiveness of the NFTSMC+IDCC multi-motor control method at 1000r/min compared to other control methods.
2.Number of rows: 4
3.Missing data codes:
    None

---------------------------------------
* DATA-SPECIFIC INFORMATION FOR: Table of maximum synchronization error between motors at 1500r/min motor speed for three control methods.xlsx
1.This document shows the effectiveness of the NFTSMC+IDCC multi-motor control method at 1500r/min compared to other control methods.
2.Number of rows: 4
3.Missing data codes:
    None

---------------------------------------

## Sharing/access Information
Was data derived from another source?
   NO


END OF README
