# Supplementary material for: Multi-motor position synchronization control method based on non-singular fast terminal sliding mode control
Source: PLoS One. 2023 Jun 15;18(6):e0281721. doi: 10.1371/journal.pone.0281721 (PMC10270599; doi:10.1371/journal.pone.0281721)
Supplement: S6 Table — (XLSX) [file pone.0281721.s006.xlsx]

## Sheet: Sheet1
Parameters	Value
c	60
Mu	200
q	300
