# Supplementary material for: Multi-motor position synchronization control method based on non-singular fast terminal sliding mode control
Source: PLoS One. 2023 Jun 15;18(6):e0281721. doi: 10.1371/journal.pone.0281721 (PMC10270599; doi:10.1371/journal.pone.0281721)
Supplement: S7 Table — (XLSX) [file pone.0281721.s007.xlsx]

## Sheet: Sheet1
symbol	meaning of symbols
	d-axis voltage
	q-axis voltage
	d-axis current
	q-axis current
	Stator resistance
	d-axis magnetic chain
	q-axis magnetic chain
	Motor angular velocity
	d-axis inductor
	q-axis inductor
	Permanent magnet flux linkage
	Motor pole pairs
	friction coefficient
	Mechanical angular velocity
	load torque
	Electromagnetic torque
	Moment of inertia
	motor speed
	SMC controller parameters
	FTSMC controller parameters
	NFTSMC controller parameters
