# Supplementary material for: Multi-motor position synchronization control method based on non-singular fast terminal sliding mode control
Source: PLoS One. 2023 Jun 15;18(6):e0281721. doi: 10.1371/journal.pone.0281721 (PMC10270599; doi:10.1371/journal.pone.0281721)
Supplement: S8 Table — (XLSX) [file pone.0281721.s008.xlsx]

## Sheet: Sheet1
Controller
NFTSMC+RCC	0.117	0.173	0.217	0.07	0.109	0.057
NFTSMC+DCC	0.1	0.161	0.224	0.066	0.123	0.056
NFTSMC+IDCC	0.075	0.125	0.175	0.054	0.1	0.047
