# Supplementary material for: Multi-motor position synchronization control method based on non-singular fast terminal sliding mode control
Source: PLoS One. 2023 Jun 15;18(6):e0281721. doi: 10.1371/journal.pone.0281721 (PMC10270599; doi:10.1371/journal.pone.0281721)
Supplement: S9 Table — (XLSX) [file pone.0281721.s009.xlsx]

## Sheet: Sheet1
Controller
NFTSMC+RCC	0.104	0.175	0.213	0.069	0.107	0.058
NFTSMC+DCC	0.094	0.163	0.221	0.066	0.12	0.056
NFTSMC+IDCC	0.072	0.127	0.174	0.054	0.09	0.046
