# Supplementary material for: Multi-motor position synchronization control method based on non-singular fast terminal sliding mode control
Source: PLoS One. 2023 Jun 15;18(6):e0281721. doi: 10.1371/journal.pone.0281721 (PMC10270599; doi:10.1371/journal.pone.0281721)
Supplement: S10 Table — (XLSX) [file pone.0281721.s010.xlsx]

## Sheet: Sheet1
Controller
NFTSMC+RCC	0.106	0.175	0.209	0.07	0.109	0.058
NFTSMC+DCC	0.099	0.163	0.22	0.067	0.123	0.057
NFTSMC+IDCC	0.072	0.126	0.175	0.054	0.098	0.045
